# Supplementary material for: Multimodal machine learning to predict response to ultrasound-guided botulinum and vibration therapy in muscle spasticity a clinical and imaging correlation study
Source: Front Bioeng Biotechnol. 2026 Jan 9;13:1712390. doi: 10.3389/fbioe.2025.1712390 (PMC12827723; doi:10.3389/fbioe.2025.1712390)
Supplement: Supplementary file 1 [file Table2.xlsx]

## Sheet: Sheet1
Ultrasound biomarker	Outcome	Pearson r	p-value	95% CI (lower)	95% CI (upper)
MuscleThickness_cm	Delta_MAS	-0.034883	0.623867	-0.172788	0.104363
MuscleThickness_cm	Delta_FMA	-0.0759682	0.284996	-0.21247	0.0634415
EchoIntensity	Delta_MAS	0.10685	0.132085	-0.032371	0.242003
EchoIntensity	Delta_FMA	-0.0116099	0.870388	-0.150109	0.127336
BloodFlowScore	Delta_MAS	0.0980985	0.166983	-0.0412033	0.233659
BloodFlowScore	Delta_FMA	0.0959374	0.176576	-0.0433811	0.231596
