# Supplementary material for: Multimodal machine learning to predict response to ultrasound-guided botulinum and vibration therapy in muscle spasticity a clinical and imaging correlation study
Source: Front Bioeng Biotechnol. 2026 Jan 9;13:1712390. doi: 10.3389/fbioe.2025.1712390 (PMC12827723; doi:10.3389/fbioe.2025.1712390)
Supplement: Supplementary file 2 [file Table3.xlsx]

## Sheet: Sheet1
Outcome	BTX median (IQR)	BTX+Vibration median (IQR)	Statistical test	p-value
ΔMAS	1.00 (1.00–1.00)	1.00 (1.00–1.00)	Mann–Whitney U	0
ΔFMA	10.55 (6.95–13.57)	15.45 (10.75–19.03)	Mann–Whitney U	0
ΔBI	9.05 (6.35–12.80)	19.05 (13.60–22.60)	Mann–Whitney U	0
