# Supplementary material for: Multimodal machine learning to predict response to ultrasound-guided botulinum and vibration therapy in muscle spasticity a clinical and imaging correlation study
Source: Front Bioeng Biotechnol. 2026 Jan 9;13:1712390. doi: 10.3389/fbioe.2025.1712390 (PMC12827723; doi:10.3389/fbioe.2025.1712390)
Supplement: Supplementary file 3 [file Table1.xlsx]

## Sheet: Sheet1
Sensitivity Analysis	Feature Set	Sample Size	AUC
Age-only model	Age only	200	0.53
Full model	Age + clinical + ultrasound	200	0.73
No-age model	Clinical + ultrasound (excluding age)	200	0.74
